# Supplementary material for: Metabolic Profiling Reveals Potential Prognostic Biomarkers for SFTS: Insights into Disease Severity and Clinical Outcomes
Source: Metabolites. 2025 Mar 27;15(4):228. doi: 10.3390/metabo15040228 (PMC12028903; doi:10.3390/metabo15040228)
Supplement: Supplementary file 1 [file metabolites-15-00228-s001.zip]

Archive with 1 entries (1 files):
- metabolites-3476317-supplementary.pdf
